# Supplementary material for: Chemically Insignificant Social Parasites Exhibit More Anti-Dehydration Behaviors than Their Hosts
Source: Insects. 2021 Nov 8;12(11):1006. doi: 10.3390/insects12111006 (PMC8624806; doi:10.3390/insects12111006)
Supplement: Supplementary file 1 [file insects-12-01006-s001.zip]

Archive with 1 entries (1 files):
- insects-1347953-supplementary.xlsx
