# Supplementary material for: Chemically Insignificant Social Parasites Exhibit More Anti-Dehydration Behaviors than Their Hosts
Source: Insects. 2021 Nov 8;12(11):1006. doi: 10.3390/insects12111006 (PMC8624806; doi:10.3390/insects12111006)
Supplement: Supplementary file 1 [file insects-12-01006-s001.zip › insects-1347953-supplementary.xlsx]

## Sheet: datacsNoFer
population	case_ID	year	colony_ID	time_of_the_day	pre_post_emergence	Foundress_Parasite_Actor	tot_activity(s)	RestFrontFace(s)	RestBehindNest(s)	ReceivedTrophallaxes#	OfferedTrophallaxes#	TimeOnNest(s)	ObsDuration(s)
Montgenèvre	1	2007	Mtg_07_23	midday	post	F	3612	691	1157	0	NA	4641	5460
Montgenèvre	2	2007	Mtg_07_23	midday	post	P	NA	1428	2114	0	NA	NA	5460
Montgenèvre	3	2006	Mtg_06_55	afternoon_after15	pre	F	6358	240	0	0	0	2192	6598
Montgenèvre	4	2006	Mtg_06_55	afternoon_after15	pre	P	3351	3249	0	0	0	6585	6600
Montgenèvre	5	2006	Mtg_06_165	afternoon_after15	pre	P	2731	400	469	0	0	3537	3600
Montgenèvre	6	2006	Mtg_06_72	midday	pre	F	6715	67	418	0	0	6631	7200
Montgenèvre	8	2006	Mtg_06_106	midday	pre	F	6807	224	169	0	0	1448	7200
Montgenèvre	9	2006	Mtg_06_106	midday	pre	P	3551	1636	2013	0	0	7200	7200
Montgenèvre	10	2007	Mtg_07_82	afternoon_after15	pre	P	2566	2940	1686	0	0	7200	7200
Montgenèvre	12	2006	Mtg_06_45	afternoon_after15	pre	P	6157	529	169	0	0	2111	6855
Montgenèvre	20	2006	Mtg_06_68	midday	pre	F	7200	0	0	0	0	1206	7200
Montgenèvre	21	2006	Mtg_06_68	midday	pre	P	7200	0	0	0	0	6399	7200
Montgenèvre	23	2007	Mtg_07_35	afternoon_after15	pre	P	2745	2933	1522	0	0	7200	7200
Montgenèvre	25	2006	Mtg_06_201	afternoon_after15	post	F	3789	246	765	0	0	4209	4800
Montgenèvre	26	2006	Mtg_06_201	afternoon_after15	post	P	2953	1502	345	0	0	4800	4800
Montgenèvre	27	2006	Mtg_06_107	midday	pre	P	6825	75	0	0	0	6752	6900
Montgenèvre	30	2006	Mtg_06_171	midday	pre	P	4980	469	173	0	0	5606	5622
Montgenèvre	31	2006	Mtg_06_150	midday	pre	F	5532	108	0	0	0	1349	5640
Montgenèvre	32	2006	Mtg_06_150	midday	pre	P	5180	460	0	0	0	5578	5640
Montgenèvre	33	2006	Mtg_06_201	midday	pre	P	4976	399	0	0	0	5356	5375
Montgenèvre	36	2006	Mtg_06_5	midday	pre	F	6802	218	144	0	0	2051	7200
Montgenèvre	37	2006	Mtg_06_5	midday	pre	P	4229	1065	1877	0	0	7181	7200
Montgenèvre	38	2006	Mtg_06_105	midday	pre	P	6758	124	318	0	0	7197	7200
Montgenèvre	41	2006	Mtg_06_61	midday	pre	P	7260	0	0	0	0	274	7260
Montgenèvre	43	2006	Mtg_06_211	midday	post	F	2511	1089	0	0	0	1369	3600
Montgenèvre	44	2006	Mtg_06_211	midday	post	P	658	1746	1196	0	0	3600	3600
Montgenèvre	48	2006	Mtg_06_67	midday	pre	P	6820	25	355	0	0	5760	7200
Montgenèvre	59	2006	Mtg_06_99	midday	pre	P	4907	1119	0	2	0	5886	6026
Montgenèvre	67	2006	Mtg_06_101	midday	pre	P	6606	58	53	5	0	5603	6720
Montgenèvre	72	2006	Mtg_06_163	midday	pre	F	NA	371	6	0	8	7200	7200
Montgenèvre	76	2006	Mtg_06_201	midday	pre	F	5371	4	0	0	12	2459	5375
Montgenèvre	77	2006	Mtg_06_99	midday	pre	F	5512	509	0	0	12	3573	6021
Montgenèvre	78	2007	Mtg_07_82	afternoon_after15	pre	F	5685	1261	227	0	15	2640	7200
Montgenèvre	79	2006	Mtg_06_105	midday	pre	F	6763	32	405	0	15	2379	7200
Montgenèvre	82	2006	Mtg_06_107	midday	pre	F	6879	21	0	0	18	1731	6900
Montgenèvre	83	2006	Mtg_06_163	midday	pre	P	NA	236	2085	3	15	5845	7200
Montgenèvre	89	2006	Mtg_06_67	midday	pre	F	7193	3	4	0	21	2873	7200
Montgenèvre	99	2006	Mtg_06_150A	midday	pre	F	7158	42	0	0	50	3183	7200
Montgenèvre	100	2006	Mtg_06_45	afternoon_after15	pre	F	6059	569	31	0	54	3799	6695
Montgenèvre	105	2006	Mtg_06_101	midday	pre	F	6523	253	64	0	99	2941	6840
Montgenèvre	107	2006	Mtg_06_171	midday	pre	F	5655	0	0	0	150	2418	5655
Montgenèvre	109	2006	Mtg_06_61	midday	pre	F	6741	91	428	0	192	3592	7260
Monte Mare	7	2006	Mol_06_4	morning_thru11	pre	P	5544	1429	217	0	0	7169	7200
Monte Mare	13	2006	Mol_06_3	morning_thru11	pre	P	2044	1154	3971	0	0	7200	7200
Monte Mare	14	2006	Mol_06_19	midday	pre	F	2641	768	251	0	0	1765	3660
Monte Mare	15	2006	Mol_06_19	midday	pre	P	2395	980	285	0	0	3660	3660
Monte Mare	16	2007	Mol_07_76	midday	post	P	4290	1182	48	0	0	3513	5520
Monte Mare	17	2007	Mol_07_76	midday	post	F	1445	2635	1440	0	0	5520	5520
Monte Mare	18	2006	Mol_06_119	morning_thru11	pre	P	7124	196	0	0	0	7287	7320
Monte Mare	19	2006	Mol_06_19	midday	post	P	5580	0	0	0	0	0	5580
Monte Mare	22	2006	Mol_06_126	midday	pre	P	6273	885	35	0	0	5329	7200
Monte Mare	24	2006	Mol_06_144	morning_thru11	pre	P	4104	2395	701	0	0	6328	7200
Monte Mare	28	2006	Mol_06_71	morning_thru11	pre	F	6916	284	0	0	0	810	7200
Monte Mare	29	2006	Mol_06_52	morning_thru11	pre	F	6237	845	177	0	0	4126	7259
Monte Mare	39	2006	Mol_06_146	midday	post	P	2670	2730	0	0	0	2985	5400
Monte Mare	40	2006	Mol_06_71	morning_thru11	post	F	7307	2	11	0	0	699	7320
Monte Mare	42	2006	Mol_06_126	midday	pre	P	7200	0	0	0	0	0	7200
Monte Mare	45	2006	Mol_06_145	morning_thru11	pre	P	2703	754	23	0	0	3480	3480
Monte Mare	46	2006	Mol_06_63	morning_thru11	post	F	3840	0	0	0	0	0	3840
Monte Mare	47	2006	Mol_06_71	midday	post	P	3480	0	0	0	0	0	3480
Monte Mare	49	2006	Mol_06_92	morning_thru11	post	P	6176	1024	0	0	0	2614	7200
Monte Mare	50	2006	Mol_06_52	morning_thru11	post	P	5714	1186	0	0	0	3960	6900
Monte Mare	51	2006	Mol_06_92	morning_thru11	post	F	5692	1503	5	0	0	1813	7200
Monte Mare	52	2006	Mol_06_63	morning_thru11	post	P	2436	1147	257	0	0	2465	3840
Monte Mare	53	2006	Mol_06_144	afternoon_after15	post	P	1578	3822	0	0	0	5380	5400
Monte Mare	54	2006	Mol_06_144	afternoon_after15	post	F	601	4799	0	0	0	5400	5400
Monte Mare	55	2006	Mol_06_19	morning_thru11	post	F	2056	3011	333	0	0	4377	5400
Monte Mare	56	2006	Mol_06_19	morning_thru11	post	P	785	4588	27	0	0	5400	5400
Monte Mare	57	2006	Mol_06_126	morning_thru11	pre	F	7128	72	0	0	2	4420	7200
Monte Mare	58	2007	Mol_07_61	morning_thru11	post	P	4115	198	995	0	2	3357	5548
Monte Mare	60	2006	Mol_06_63	morning_thru11	pre	P	5408	75	1957	0	2	5585	7440
Monte Mare	61	2006	Mol_06_139	midday	pre	P	6750	164	286	3	0	7182	7200
Monte Mare	62	2006	Mol_06_71	morning_thru11	post	P	5446	938	914	0	3	5347	7298
Monte Mare	63	2006	Mol_06_22	morning_thru11	pre	P	5503	488	1209	0	3	6983	7200
Monte Mare	64	2006	Mol_06_63	morning_thru11	pre	F	6891	549	0	2	1	2274	7440
Monte Mare	65	2006	Mol_06_119	morning_thru11	pre	F	7289	31	0	0	4	3905	7320
Monte Mare	66	2006	Mol_06_52	morning_thru11	post	F	5668	1232	0	0	4	4327	6900
Monte Mare	68	2006	Mol_06_90	midday	pre	F	6942	258	0	0	6	2509	7200
Monte Mare	69	2006	Mol_06_90	midday	pre	P	4639	948	1611	6	0	7169	7200
Monte Mare	70	2006	Mol_06_52	morning_thru11	pre	P	6060	1034	164	0	7	6644	7258
Monte Mare	71	2006	Mol_06_126	midday	pre	F	6827	373	0	0	7	3839	7200
Monte Mare	73	2006	Mol_06_146	morning_thru11	pre	P	867	875	1948	0	9	3690	3690
Monte Mare	74	2006	Mol_06_148	midday	pre	F	3111	354	44	0	11	1973	3509
Monte Mare	75	2006	Mol_06_148	midday	pre	P	1956	1067	577	11	0	3553	3600
Monte Mare	80	2006	Mol_06_146	morning_thru11	pre	F	3321	179	25	0	15	814	3520
Monte Mare	81	2006	Mol_06_144	morning_thru11	post	P	3972	1259	169	0	17	2898	5400
Monte Mare	84	2006	Mol_06_147	morning_thru11	pre	P	4279	2356	325	19	0	6937	6960
Monte Mare	85	2006	Mol_06_19	midday	post	F	3025	2268	284	0	19	5488	5577
Monte Mare	86	2006	Mol_06_27	morning_thru11	pre	P	3195	1949	2000	0	19	7157	7200
Monte Mare	87	2006	Mol_06_71	morning_thru11	pre	P	3883	2528	789	0	19	7200	7200
Monte Mare	88	2006	Mol_06_147	morning_thru11	pre	F	6544	416	0	0	21	1412	6960
Monte Mare	90	2006	Mol_06_144	morning_thru11	post	F	4920	480	0	0	22	2301	5400
Monte Mare	91	2006	Mol_06_116	morning_thru11	pre	P	5444	15	1498	0	23	6815	6957
Monte Mare	92	2006	Mol_06_136	midday	pre	P	3658	2876	657	9	14	7200	7200
Monte Mare	95	2006	Mol_06_92	midday	pre	P	4332	2868	0	23	3	7196	7200
Monte Mare	96	2006	Mol_06_139	midday	pre	F	6738	447	0	0	35	2879	7200
Monte Mare	97	2006	Mol_06_3	morning_thru11	pre	F	7128	62	0	0	37	3314	7200
Monte Mare	98	2006	Mol_06_145	morning_thru11	pre	F	3032	303	145	0	37	2737	3480
Monte Mare	101	2006	Mol_06_116	morning_thru11	pre	F	7198	0	0	3	54	4085	7200
Monte Mare	102	2006	Mol_06_144	morning_thru11	pre	F	6840	312	48	0	63	3614	7200
Monte Mare	103	2006	Mol_06_92	midday	pre	F	7126	74	0	0	65	1874	7200
Monte Mare	104	2006	Mol_06_27	morning_thru11	pre	F	6747	448	2	0	70	1979	7200
Monte Mare	106	2006	Mol_06_4	morning_thru11	pre	F	7167	22	0	0	111	2742	7200
Monte Mare	108	2006	Mol_06_108	midday	pre	P	3687	31	45	17	174	3146	3780
Monte Mare	110	2006	Mol_06_136	midday	pre	F	7114	81	0	5	243	4188	7200
